# Supplementary material for: Augmenting a ResNet + BiLSTM Deep Learning Model with Clinical Mobility Data Helps Outperform a Heuristic Frequency-Based Model for Walking Bout Segmentation
Source: Sensors (Basel). 2025 Oct 13;25(20):6318. doi: 10.3390/s25206318 (PMC12568077; doi:10.3390/s25206318)
Supplement: Supplementary file 1 [file sensors-25-06318-s001.zip]

Archive with 1 entries (1 files):
- sensors-3872173-supplementary.pdf
